# Supplementary material for: Multi-Stage Transcriptome Analysis Identifies Key Molecular Pathways for Soybean Under Phosphorus-Limited Conditions
Source: Int J Mol Sci. 2025 Aug 28;26(17):8385. doi: 10.3390/ijms26178385 (PMC12428600; doi:10.3390/ijms26178385)
Supplement: Supplementary file 1 [file ijms-26-08385-s001.zip]

Archive with 1 entries (1 files):
- ijms-3692463-supplementary.xlsx
