# Supplementary material for: Multi-Stage Transcriptome Analysis Identifies Key Molecular Pathways for Soybean Under Phosphorus-Limited Conditions
Source: Int J Mol Sci. 2025 Aug 28;26(17):8385. doi: 10.3390/ijms26178385 (PMC12428600; doi:10.3390/ijms26178385)
Supplement: Supplementary file 1 [file ijms-26-08385-s001.zip › ijms-3692463-supplementary.xlsx]

## Sheet: S1
SampleID	rawDataReads	cleanDataReads	rawDataBase	cleanDataBase	Q20	Q30	GC
C2	46046006	46009582	6906900900	6871421674	96.38	91.95	45.03
E1	45304052	45267322	6795607800	6673286652	96.68	92.63	46.96
E3	54069414	54025408	8110412100	8009175178	96.95	93.21	46.23
D3	48332318	48292866	7249847700	7051399962	97.02	93.4	45.81
F3	65055272	65001186	9758290800	9607610166	97.03	93.42	47.23
H2	62858320	62805692	9428748000	9236371288	97.16	93.67	47.18
F2	61084269	61032907	9162640350	9002643734	97.15	93.685	48
C1	64918466	64863748	9737769900	9483046460	97.18	93.76	45.28
D2	48777784	48737322	7316667600	7103411960	97.21	93.8	45.7
G2	62069206	62016408	9310380900	9156288950	97.26	93.9	46.51
E2	62610044	62556632	9391506600	9193854730	97.28	93.9	47.2
A3	59733548	59683220	8960032200	8712938610	97.32	93.93	46.1
F1	57113266	57064628	8566989900	8397677302	97.27	93.95	48.77
G1	59986644	59935158	8997996600	8744842414	97.33	94.1	47.61
D1	53465144	53420142	8019771600	7715471822	97.38	94.14	45.98
A2	60170508	60118800	9025576200	8858831606	97.37	94.16	45.96
B2	50191860	50148254	7528779000	7338966186	97.39	94.19	46.72
H1	58690824	58641394	8803623600	8623446090	97.43	94.19	47.38
G3	56171450	56123338	8425717500	8238869606	97.42	94.23	47.9
A1	61160596	61108000	9174089400	9021477198	97.44	94.26	45.89
B1	65857046	65800156	9878556900	9676640736	97.46	94.29	46.25
C3	48544800	48502862	7281720000	7025097556	97.53	94.52	44.66
H3	76714824	76646344	11507223600	11102652376	97.69	94.8	48.45
B3	74891514	74825208	11233727100	10887824812	97.73	94.92	46.26

## Sheet: S2
Sample	Number of input reads	Uniquely mapped reads number	Uniquely mapped rate(%)	Average mapped length	Number of splices: Total	Number of splices: Annotated (sjdb)	Number of splices: GT/AG	Number of splices: GC/AG	Number of splices: AT/AC	Number of splices: Non-canonical	Mismatch rate per base, %	Deletion rate per base	Deletion average length	Insertion rate per base	Insertion average length	Number of reads mapped to multiple loci	Number of reads mapped to too many loci	% of reads mapped to too many loci	Number of reads unmapped: too many mismatches	Number of reads unmapped: too short	% of reads unmapped: too short	Number of reads unmapped: other	% of reads unmapped: other	Number of chimeric reads
F1	28532314	16121884	0.565039	291.19	11286445	11185104	11141178	81871	3654	59742	0.0061	0.0001	1.81	0.0001	1.39	3508072	110731	0.0039	0	5355041	0.1877	3436586	0.1204	0
F2	30516453	19794764	0.648659	291.875	14322235	14198547	14152880	102478	4685	62192	0.0063	0.0001	1.79	0.0001	1.42	4192571	80978	0.0028	0	4003350	0.1347	2444789	0.0826	0
F3	32500593	23467645	0.722068	292.56	17358026	17211991	17164582	123086	5716	64642	0.0065	0.0001	1.77	0.0001	1.44	4877071	51225	0.0016	0	2651659	0.0816	1452993	0.0447	0
H3	38323172	29255225	0.763382	287.33	18231084	18046398	17984279	159855	6370	80580	0.0054	0.0001	1.81	0.0001	1.51	4512677	48956	0.0013	0	2550743	0.0666	1955571	0.051	0
G3	28061669	22335677	0.79595	290.98	15061228	14910640	14863032	136183	5663	56350	0.0059	0.0001	1.89	0.0001	1.58	2969482	33526	0.0012	0	1651204	0.0588	1071780	0.0382	0
E1	22633661	18123188	0.800718	291.67	11299722	11191121	11163756	91843	3682	40441	0.007	0.0001	2.03	0.0001	1.72	3202256	9804	0.0004	0	1045161	0.0462	253252	0.0112	0
G1	29967579	24290713	0.810566	289.05	16393729	16240891	16181706	147808	6188	58027	0.006	0.0001	1.89	0.0001	1.53	3256654	26333	0.0009	0	1498348	0.05	895531	0.0299	0
E2	31278316	25826477	0.825699	291.25	18269333	18130454	18057293	127232	6105	78703	0.006	0.0001	1.84	0.0001	1.43	3813133	9326	0.0003	0	1355551	0.0433	273829	0.0088	0
H1	29320697	24216560	0.82592	291.59	16293129	16136533	16074379	140462	5840	72448	0.0059	0.0001	1.87	0.0001	1.57	3310079	17927	0.0006	0	1170738	0.0399	605393	0.0206	0
H2	31402846	25971568	0.827045	291.32	17536918	17376419	17306068	148280	6285	76285	0.0064	0.0001	1.87	0.0001	1.55	3664235	16928	0.0005	0	1232765	0.0393	517350	0.0165	0
E3	27012704	22472822	0.831935	293.4	16639092	16500325	16451035	119235	5470	63352	0.0066	0.0001	1.79	0.0001	1.42	3374843	8644	0.0003	0	930642	0.0345	225753	0.0084	0
G2	31008204	26457638	0.853246	292.5	19003819	18838395	18762079	171711	7394	62635	0.0062	0.0001	1.99	0.0001	1.54	3162246	11961	0.0004	0	1082721	0.0349	293638	0.0095	0
D2	24368661	21985119	0.902188	288.98	17748782	17496011	17505732	193683	11385	37982	0.0061	0.0001	2.27	0.0001	2.12	1495120	2774	0.0001	0	817814	0.0336	67834	0.0028	0
A1	30554000	27817363	0.910433	292.94	26949623	26588725	26600107	288265	18375	42876	0.0059	0.0001	2.08	0.0001	1.71	790652	19490	0.0006	0	1307645	0.0428	618850	0.0203	0
C3	24251431	22117869	0.912023	287.33	18226162	17864098	17996369	186965	12161	30667	0.0057	0.0001	2	0.0001	1.94	935487	4243	0.0002	0	1119447	0.0462	74385	0.0031	0
D3	24146433	22031640	0.912418	289.32	17518123	17257925	17276360	188955	11314	41494	0.0064	0.0001	2.25	0.0001	2.13	1342416	2201	0.0001	0	729827	0.0302	40349	0.0017	0
D1	26710071	24403843	0.913657	286.48	18575473	18301227	18315442	202055	12499	45477	0.006	0.0001	2.27	0.0001	2.09	1572388	2027	0.0001	0	698563	0.0262	33250	0.0012	0
B1	32900078	30170851	0.917045	291.75	27079695	26727930	26739602	273582	19329	47182	0.0058	0.0001	2.08	0.0001	1.67	922239	16245	0.0005	0	1229238	0.0374	561505	0.0171	0
A2	30059400	28176947	0.937376	292.14	26674370	26346623	26336020	277663	17952	42735	0.0059	0.0001	2.09	0.0001	1.68	826160	7137	0.0002	0	840684	0.028	208472	0.0069	0
A3	29841610	27978959	0.937582	289.53	26839588	26482734	26481025	292938	19413	46212	0.0059	0.0001	2.07	0.0001	1.68	718466	8142	0.0003	0	887174	0.0297	248869	0.0083	0
C1	32431874	30478231	0.939762	289.49	26620901	26258119	26287705	269561	15070	48565	0.0066	0.0001	1.85	0.0001	1.61	1068538	3928	0.0001	0	820978	0.0253	60199	0.0019	0
B3	37412604	35173416	0.940149	288.69	30198340	29823185	29816473	305190	20936	55741	0.0054	0.0001	2.19	0.0001	1.65	1074520	6875	0.0002	0	963367	0.0257	194426	0.0052	0
C2	23004791	21654741	0.941314	295.29	19809097	19507707	19554017	209085	12325	33670	0.0074	0.0002	1.9	0.0001	1.9	703787	2315	0.0001	0	614799	0.0267	29149	0.0013	0
B2	25074127	23617239	0.941897	290.27	20210661	19951597	19956839	201969	16653	35200	0.0059	0.0001	2.17	0.0001	1.86	561363	5757	0.0002	0	705312	0.0281	184456	0.0074	0
